# Supplementary material for: Cloning a novel reduced-height (Rht) gene TaOSCA1.4 from a QTL in wheat
Source: Front Plant Sci. 2024 May 16;15:1381243. doi: 10.3389/fpls.2024.1381243 (PMC11137288; doi:10.3389/fpls.2024.1381243)
Supplement: Supplementary file 2 [file Table_2.xlsx]

## Sheet: Sheet5
	Supplementary Table 2 Difference for plant height and length of spike and internodes between WT and Ri-1 and Ri-2.
	Genetype	No.	PH	SL	ILT-1	ILT-2	ILT-3	ILT-4	ILT-5
1	WT	1	90.5	10.1	36	22	13.5	5.8	2.5
2		2	97	11.1	38.1	23	12.5	8.4	2.3
3		3	100	12.2	36.7	22.6	14.2	9.8	4.5
4		4	93	10.5	40.1	22.7	12.5	6.9
5		5	88.5	10.1	37.1	20.5	12.3	8.2
6		6	89.5	9.7	41	23	10.7	6.5
7		7	100	11.5	37	24.9	15.2	8.2	1.9
8		8	97.1	11.5	37.1	20.5	13.5	10	4.5
9		9	93.5	11.5	29.8	25	12.9	10.1	5
10		10	95	11.2	38.5	23	11	7.9	1.5
11		11	100	12.5	36.5	23.9	12.5	9.5	3.1
12		12	94	11.1	38.2	23.7	12.5	9	2.6
13		13	100	12	38.5	24.5	12.7	9	2.7
14		14	94	11.7	37.4	23.9	12.6	8.5	1.4
15		15	98	12.5	38	23.5	13	9
16		16	94	11.4	36.2	20	11.5	8	6.5
17		17	102	11.7	35	21.6	15	7.7	8.7
18		18	73	8.3	29.5	14.5	9.9	6.5	3.9
19		19	99.1	10.3	38.1	29	7.8	6.8	5
20		20	97	10.9	42	23.9	11.3	6.2	1.8
21		21	101.5	11.4	38	24.6	13.6	7.7	4.1
22		22	99	11.2	34.5	22	16.5	8.5	6.2
23		23	98.5	9.5	39	24	11.8	9.8	4.2
24		24	98.2	11.6	38.6	23.5	13.6	8
25		25	93	10.7	39	22.2	11.6	7.5
26		26	97	11.7	36.1	24.5	12	9	2.4
27		27	92.5	11.2	39	22.8	11	6.3
28		28	86	8.5	38.2	20.8	10	8.2
29		29	95	11.2	37.5	23.4	12	7.5	1.6
30		30	85.2	11.2	39	10.8	10	7.9	4
31		31	87	12.6	37.5	21	11	6
32		32	100.2	11.8	33.2	27.6	14.4	10.6	6.1
33		33	92	11	34.5	24	14.4	7.6	1.2
34		34	93.2	10.5	38.9	23.5	12.8	6.5	2.7
35		35	96	11	39	22.5	13	10
36		36	100.5	11	33.8	24.4	14.5	11.4	6.2
37		37	93.5	11.6	43.5	24.8	12	5.5
38		38	95	10.5	40	22	11.5	8.5	3
39		39	93	8.4	36.5	23.5	14.1	8	3.4
40		40	98.8	11.7	34	25.5	15	8.5	4.3
41		41	92.2	10.1	32.8	24	12.7	11	5.5
42		42	92	10.5	40	22.5	12	6.5
43		AV	94.631	10.969	37.2238	22.8476	12.5381	8.15476	3.76
44	Ri-1	1	89	11.2	30	22.2	11.6	9.5	3.8
45		2	79.2	11.5	23.2	15.1	8.5	10.2	8.8
46		3	82.6	11.1	31	20.7	11.8	7.5	2.6
47		4	80.2	11.4	30.2	11.9	10.5	7.5	5
48		5	83.5	11.8	30.6	20.8	12.3	7.9
49		6	84.5	10.5	29.3	22.2	11.4	9.4	4.1
50		7	84.2	9.5	28.2	20	11.1	8.9	9.4
51		8	81.9	11.6	31.5	20.8	10.3	7.5
52		9	82.5	13	32.6	20.7	9.7	5.1
53		10	81	10.5	30	19.1	13.2	7.8	4.3
54		11	87	13.4	28.7	22	11.5	9.6	3
55		12	78.9	9.6	29	20.4	11	5.8	2.4
56		13	88.5	10.6	30.6	21.2	12.7	8.5	2.4
57		14	70.2	10	29.1	16.9	9.3	7
58		15	84	11.5	30.5	21.5	11.5	6.8	3.3
59		16	80.5	10.3	30	20.5	11.6	6.4	2.2
60		17	85.5	12.1	30.1	22.1	11.8	1	5
61		18	85	11.5	31.1	30.5	8.9	2.7
62		19	82.5	11.6	30.2	20.4	10.5	6.4	1.6
63		20	87.2	11.5	32.5	21.5	11.6	6.7
64		21	80	9.6	30.6	21.3	11.6	1.7	4
65		22	86	10.5	30.5	21.3	12.5	8.4	2.6
66		23	89.5	11.5	29.2	22.1	12.4	8	3.4
67		24	88.5	11.6	30	21.5	12.4	8.3	2.7
68		25	82	9.5	31.5	20.4	11	7
69		26	81	11.9	27.8	20	11.9	6.7	2.9
70		27	77.5	11	26.5	20.6	10.5	6.5	1.5
71		28	79.1	11.4	25	18.7	12.6	7.4	2
72		29	87.5	12	30	21.6	12	8.2	3.3
73		30	84.2	9.8	28	21.5	11.4	9	4.6
74		31	77.5	10.9	26.9	17.3	12.5	7.6	2.8
75		32	91.5	11	29.1	24	12.1	9.5	4.2
76		33	87.1	11	30	20.8	11.6	7.3	3.2
77		34	81	10	32	19.5	9.7	5.4	1.8
78		35	88	11.5	31	22.1	12.1	8.2	2.1
79		36	86.5	12.5	30	20.1	12.1	7.3	2
80		37	88.1	11.7	29.2	22.5	11.3	9.3	3.9
81		38	79.5	11.7	32.5	18	9.8	5.2
82		39	80.3	11.7	30.2	20.1	10.4	5.5	1.3
83		40	81	11.4	32.3	20.1	10.6	6.3	0.9
84		41	84.9	11.7	34.9	20.9	10.6	5.3
85		42	99.8	11.5	36.2	24.2	12.5	8.5	2.5
86		43	81	12.4	27.9	18.6	13	7.5	3.3
87		44	86.9	10.7	32	21.2	11.7	7.6	3.4
88		45	83.1	11.9	33.1	20.1	10.2	5.9	1.5
89		46	82.3	10.5	30.2	21.8	10.3	7.9	2.8
90		47	88.7	11.1	29	22.5	11.2	9.3	3.9
91		48	84.2	11.4	31.5	21	10.5	5.7	2.5
92		49	75.2	12.4	33.6	20.5	8.3	3.1
93		50	82.1	9.9	35.5	19.7	10.8	6.6	2.1
94		51	84.2	12.5	30.8	20.9	11.7	6.9	2.2
95		52	80.2	11.3	35.4	21	10	4
96		AV	83.5827	11.225	30.4	20.7	11.1942	6.98654	3.20244
97	Ri-2	1	76	11.5	30	19	9	5
98		2	74.1	12.2	31.8	17.9	8.5	5
99		3	78	12	24	19.2	10.5	8	2.8
100		4	74.9	9.9	28.1	18	11	6.8
101		5	72	12	27.5	17	11	7
102		6	76	11.4	28	18	10	7.3	2.2
103		7	77	11.1	30.2	19	11.2	6.5	1.7
104		8	79.5	11.5	27.5	29	8	3
105		9	73	10.5	28	17	10.6	7.3	2
106		10	72.2	10.9	21	16.3	9.9	8.9	3.5
107		11	77	11	27	19	10.6	6.5	1.5
108		12	82.2	12.2	29	20.2	11.3	7.5	3.3
109		13	79	9.7	28.1	18.8	11.8	8.3
110		14	84	12.4	30.2	19.8	11.5	8	4.2
111		15	90.5	11.3	31.5	20.2	12.1	10.3	4.5
112		16	85	12	32.8	19.5	11.8	7.9
113		17	77	13	20.4	9	19.5	14.6
114		18	80	10.4	29	18.1	12.1	10.1	3.2
115		19	78.2	11.4	29	30.7	8	3
116		20	86	10.7	30.4	21.4	11	7.8	2.8
117		21	78.7	11.5	26	31	8.5	3
118		22	83	12	35.5	18.7	11	7.2	3
119		23	72	10.9	26.4	17.5	10.7	6.7	1.7
120		24	77.3	12	30	18	12	8
121		25	77.5	11.3	29.2	18.6	10.9	6.5	2.2
122		26	83	11.6	31	18.5	11.4	7.8	3.8
123		27	84	12.5	32.5	10.5	11.5	11	4.5
124		28	75.2	10.9	32.1	17.8	6.5	5.7
125		29	85	11	36	22.5	9.3	8.2	1.7
126		30	86.6	11.5	32	20.2	9.9	6.2	5
127		31	76.9	10.2	27.1	14	12	6.4	5.3
128		32	80	11.5	30	18.5	10	9
129		33	78.8	12	31	18.5	10.5	6.5	1.7
130		34	80.5	11.5	31.3	19	10.4	7.2	1.5
131		35	82	11.5	26	19	12	11
132		36	80	9	33	19.1	10	8.5	3.8
133		37	78.2	11.6	29	16.7	12.7	6.5	3.2
134		AV	79.1973	11.3405	29.2324	19.0595	10.7757	7.41081	3.00435
135	t-test	Ri-1	1.07074e-17	0.196547	8.40892e-22	0.000184928	1.18825e-05	0.00185029	0.188028
136			***	NS	***	***	***	**	NS
137		Ri-2	1.90046e-22	0.0799218	1.27276e-18	1.06693e-05	5.8349e-05	0.0815508	0.0903496
138			***	NS	***	***	***	NS	NS
