# Supplementary material for: Cloning a novel reduced-height (Rht) gene TaOSCA1.4 from a QTL in wheat
Source: Front Plant Sci. 2024 May 16;15:1381243. doi: 10.3389/fpls.2024.1381243 (PMC11137288; doi:10.3389/fpls.2024.1381243)
Supplement: Supplementary file 3 [file Table_3.xlsx]

## Sheet: Sheet1
Supplementary Table 3 Cell length of the first internode from top for WT, Ri-1 and Ri-2.
	No.	WT	Ri-1	Ri-2
Cell length	1	0.107897	0.147888	0.131935
	2	0.144433	0.136506	0.219907
	3	0.181225	0.181108	0.174683
	4	0.208919	0.234557	0.143819
	5	0.162192	0.202968	0.249563
	6	0.149459	0.122079	0.201391
	7	0.131986	0.127882	0.137005
	8	0.100034	0.185322	0.112044
	9	0.172233	0.149075	0.17187
	10	0.096514	0.125432	0.154349
	11	0.139445	0.172175	0.124766
	12	0.156637	0.183044	0.173024
	13	0.203938	0.127871	0.197145
	14	0.150451	0.185419	0.109273
	15	0.129501	0.235859	0.159487
	AV	0.148991	0.167812	0.164017
t-test			0.16287	0.278102
			NS	NS
